# Supplementary material for: Mapping the TAR vRNA Interaction with HIV-1 Integrase
Source: Viruses. 2026 Jun 9;18(6):657. doi: 10.3390/v18060657 (PMC13307726; doi:10.3390/v18060657)
Supplement: Supplementary file 1 [file viruses-18-00657-s001.zip]

Archive with 1 entries (1 files):
- viruses-4330118-supplementary.pdf
